# Supplementary material for: TF/PAR2 Signaling Axis Supports the Protumor Effect of Neutrophil Extracellular Traps (NETs) on Human Breast Cancer Cells
Source: Cancers (Basel). 2023 Dec 19;16(1):5. doi: 10.3390/cancers16010005 (PMC10778307; doi:10.3390/cancers16010005)
Supplement: Supplementary file 1 [file cancers-16-00005-s001.zip]

Archive with 1 entries (1 files):
- cancers-2616469-supplementary.pdf
